# Supplementary material for: Analysis of the Economic Burden of COVID-19 on the Workers of a Teaching Hospital in the Centre of Italy: Changes in Productivity Loss and Healthcare Costs Pre and Post Vaccination Campaign
Source: Vaccines (Basel). 2023 Nov 30;11(12):1791. doi: 10.3390/vaccines11121791 (PMC10747819; doi:10.3390/vaccines11121791)
Supplement: Supplementary file 1 [file vaccines-11-01791-s001.zip]

Archive with 1 entries (1 files):
- vaccines-2657918-supplementary.pdf
